# Supplementary material for: Anti-Candida Activity of Cysteine-Modified Amidated Decoralin in the Presence of Engineered Nanomaterials
Source: Pharmaceutics. 2025 Apr 2;17(4):460. doi: 10.3390/pharmaceutics17040460 (PMC12030351; doi:10.3390/pharmaceutics17040460)
Supplement: Supplementary file 1 [file pharmaceutics-17-00460-s001.zip]

Archive with 1 entries (1 files):
- pharmaceutics-3549592-supplementary.pdf
